# Supplementary material for: The Effect of AlI3 Nanoadditive on the Thermal Behavior of PMMA Subjected to Thermoanalytical Py-GC-MS Technique
Source: Materials (Basel). 2021 Nov 19;14(22):7036. doi: 10.3390/ma14227036 (PMC8624407; doi:10.3390/ma14227036)
Supplement: Supplementary file 1 [file materials-14-07036-s001.zip]

Archive with 1 entries (1 files):
- materials-1439867-supplementary.pdf
